# Supplementary material for: Malian field isolates provide insight into Plasmodium malariae intra-erythrocytic development and invasion
Source: PLoS Negl Trop Dis. 2025 Jan 6;19(1):e0012790. doi: 10.1371/journal.pntd.0012790 (PMC11735006; doi:10.1371/journal.pntd.0012790)
Supplement: S1 File — (XLSX) [file pntd.0012790.s001.xlsx]

## Sheet: Table 1
ID	Date	Species	age (yrs)	sex	weight	temperature	Taux hb g/dl	treatment	treatmenttype	symptoms	symptomtype	recentmalaria	Parasitemia
1	2022-09-02	Pm	7	F	18.7	36.7	10.5	Yes	Coartem	yes	Headache Fever	No	2880
2	2022-09-02	Pm	10	M	28.4	36.6	7.9	Yes	Coartem	yes	Fever	No	1600
3	2022-10-02	Pm	10	F	38	36.4	9.8	Yes	Coartem	yes	Headache	No	5120
4	2022-10-02	Pm	10	M	30.2	36.5	9	Yes	Coartem	yes	Headache Fever	No	2120
5	15/02/2022	Pm	10	F	22	36.7	9.3	Yes	Coartem	No	No	No	1360
6	15/02/2022	Pm	10	M	28.8	36.5	11.2	Yes	Coartem	No	No	No	880
7	15/02/2022	Pm	10	F	26	36.3	9.4	Yes	Coartem	No	No	No	1920
8	15/02/2022	Pm	12	F	46.5	36.6	12.1	Yes	Coartem	yes	Headache	No	1280
9	16/02/2022	Pm	10	F	30.6	36.6	9.9	Yes	Coartem	No	No	No	880
10	16/02/2022	Pm	10	F	23	37	10.2	Yes	Coartem	No	No	No	2210
11	17/02/2022	Pm	7	F	20.2	36.3	13.4	Yes	Coartem	Yes	Cough	No	112
12	22/02/2022	Pm	10	M	26.4	36.5	11	Yes	Coartem	No	No	No	4040
13	22/02/2022	Pm	10	M	27.5	36.2	10.7	Yes	Coartem	No	No	No	800
14	22/02/2022	Pm	11	M	28.8	36	10.2	Yes	Coartem	No	No	No	1199
15	23/02/2022	Pm	12	M	25.6	36.1	10.9	Yes	Coartem	No	No	No	1320
16	23/02/2022	Pm	12	M	33	36.5	10.9	Yes	Coartem	No	No	No	1030
17	28/02/2022	Pm	8	M	25.9	36.1	11.4	Yes	Coartem	yes	Headache	No	520
18	28/02/2022	Pm	10	F	28.8	36	9.8	Yes	Coartem	No	No	No	1120
19	2022-01-03	Pm	11	M	33.3	36.1	10.9	Yes	Coartem	No	No	No	1000
20	2022-01-03	Pm	11	F	32.6	36	12.6	Yes	Coartem	No	No	No	600
21	2022-01-03	Pm	12	F	40.5	36	12.5	Yes	Coartem	No	No	No	1400
22	2022-01-03	Pm	8	F	26.5	36.2	11.4	Yes	Coartem	No	No	No	1320
23	2022-03-03	Pm	9	F	27.1	36.4	9.9	Yes	Coartem	No	No	No	1640
24	2022-03-03	Pm	4	F	14	36.7	7.8	Yes	Coartem	No	No	No	1040
25	2022-03-03	Pm	12	M	31	36	11.6	Yes	Coartem	No	No	No	600
26	2022-04-03	Pm	5	M	14.4	36.3	9.1	Yes	Coartem	No	No	No	1800
27	2022-04-03	Pm	12	M	29	36.1	10.9	Yes	Coartem	No	No	No	880
28	2022-08-03	Pm	13	F	37.6	36.1	11.8	Yes	Coartem	yes	Headache	No	920
29	2022-08-03	Pm	7	M	28.5	36.3	11.4	Yes	Coartem	No	No	No	240
30	2023-01-03	Pm	7	M	22	36.1	NF	Yes	Coartem	yes	Headache	NO	460
31	2023-01-03	Pm	8	M	18.7	36.2	NF	Yes	Coartem	No	NO	No	960
32	2023-01-03	Pm	8	F	24.5	36.3	NF	Yes	Coartem	yes	Headache	No	1920
33	2023-02-03	Pm	9	M	27.6	36.9	NF	Yes	Coartem	No	No	No	128
34	2023-02-03	Pm	9	M	28.3	36	NF	Yes	Coartem	yes	Headache	No	2480
35	2023-02-03	Pm	10	M	31.5	36.4	NF	Yes	Coartem	yes	Headache	No	320
36	2023-03-03	Pm	10	F	29	36.1	NF	Yes	Coartem	yes	Headache	No	1120
37	2023-03-03	Pm	10	F	43	36.5	NF	Yes	Coartem	yes	Headache	No	540
38	2023-08-03	Pm	11	F	36	36.1	NF	Yes	Coartem	No	No	No	478
39	2023-08-03	Pm	8	F	20	36.1	NF	Yes	Coartem	yes	Headache	No	1440
40	2023-08-03	Pm	11	F	28	36.2	NF	Yes	Coartem	No	No	No	2715
41	2023-08-03	Pm	12	M	43	35.8	NF	Yes	Coartem	yes	Headache	No	4136
42	2023-09-03	Pm	8	M	33.3	36.1	NF	Yes	Coartem	yes	Headache	No	2440
43	2023-10-03	Pm	14	F	40	37.7	NF	Yes	Coartem	yes	Headache and fever	No	1080
44	2023-09-03	Pm	6	F	18	35.6	NF	Yes	Coartem	yes	Headache	No	1200
45	14/03/2023	Pm	8	F	18.2	36.9	NF	Yes	Coartem	yes	No	No	2160
46	14/03/2023	P.m	8	M	19.4	36.6	NF	Yes	Coartem	yes	No	No	1880

## Sheet: Figure 1
ID	Species	Hour	Parasitemia	Rings	Trophs	Schizonts	Number_Merozoites	Number_Schiz_Counted	gametocytemiaScreening	WBCs	RBCs	PCR
1	Pm	Screening	4320	58	169	43	387		24	500
2	Pm	Screening	3072	2	152	38	272		0	500
3	Pm	Screening	1440	0	82	8	106		0	500
4	Pm	Screening	560	0	35	0	0		0	500
5	Pm	Screening	416	0	26	0	0		0	500
7	Pm	Screening	2592	18	122	22	172		8	500
8	Pm	Screening	544	0	34	0	0		0	500
9	Pm	Screening	1600	0	91	9	42		0	500
10	Pm	Screening	1520	0	74	21	121		16	500
11	Pm	Screening	240	0	15	0	0		0	500
12	Pm	Screening	2304	0	144	0	0		0	500
17	Pm	Screening	416	0	26	0	0		16	500
18	Pm	Screening	1150	0	0	23	165		0		1000
19	Pm	Screening	560	0	35	0	0		0	500
20	Pm	Screening	272	0	17	0	0		0	500
22	Pm	Screening	1040	14	39	12	59		0	500
23	Pm	Screening	720	0	45	0	0		0	500
24	Pm	Screening	2080	0	130	0	0		0	500
25	Pm	Screening	480	0	30	0	0		0	500
26	Pm	Screening	4032	0	239	13	86		24	500
28	Pm	Screening	1360	3	53	29	175		0	500
29	Pm	Screening	608	0	38	0	0		0	500
30	Pm	Screening	608	0	34	4	24		0	500

## Sheet: Figure 2
ID	Species	Time_point	Parasitemia	Rings	Trophs	Schizonts	Number_Merozoites	Number_Schiz_Counted	gametocytemiaScreening	WBCs	RBCs	PCR		Sample	Replicate	Time_Point	Smear	MTPosPENeg	MTPosPEPos	MTNegPEpos	MTNegPENeg	EarlyStagesPEPos	EarlyStagesPENeg	LateStagesPEPos	LateStagesPENeg	ESvsLS_Norms	ESvsLS_Retics
1	Pm	0	4320	58	169	43	387		24	500				17	1	0	Y	0.049	0.026	0.36	99.6	24.2	50.7	5	17.7	2.86441	4.84
2	Pm	0	3072	2	152	38	272		0	500				17	2	0	N	0.042	0.02	0.36	99.6	20.4	50	3.99	23.9	2.09205	5.11278
3	Pm	0	1440	0	82	8	106		0	500				17	3	0	N	0.046	0.039	0.45	99.5	41.2	46.3	3.57	7.59	6.10013	11.5406
4	Pm	0	560	0	35	0	0		0	500				18	1	0	Y	0.021	0.03	0.81	99.1	49.6	33.3	8.19	6.75	4.93333	6.05617
5	Pm	0	416	0	26	0	0		0	500				18	2	0	N	0.023	0.03	0.84	99.1	47.1	32.1	8.85	10.8	2.97222	5.32203
6	Pm	0	2592	18	122	22	172		8	500				18	3	0	N	0.026	0.034	0.79	99.2	47.3	27.5	9.66	14.1	1.95035	4.89648
7	Pm	0	544	0	34	0	0		0	500				19	1	0	Y	0.18	0.02	0.31	99.5	9.36	76	0.75	13.8	5.50725	12.48
9	Pm	0	1600	0	91	9	42		0	500				19	2	0	N	0.13	0.018	0.32	99.5	10.6	73.3	1.11	14.9	4.91946	9.54955
10	Pm	0	1520	0	74	21	121		16	500				19	3	0	N	0.14	0.017	0.31	99.5	9.21	71.9	1.59	17.3	4.15607	5.79245
11	Pm	0	240	0	15	0	0		0	500				17	1	24	Y	0.031	0.015	0.21	99.7	25.6	58.6	5.35	10.4	5.63462	4.78505
12	Pm	0	2304	0	144	0	0		0	500				17	2	24	N	0.033	0.017	0.23	99.7	25.3	54.3	6.27	14.1	3.85106	4.03509
17	Pm	0	416	0	26	0	0		16	500				17	3	24	N	0.038	0.014	0.23	99.7	18.9	62.4	6.14	12.3	5.07317	3.07818
18	Pm	0	1150	0	0	23	165		0		1000			18	1	24	Y	0.00794	0.01	0.36	99.6	46.4	40.7	8.57	2.86	14.2308	5.41424
19	Pm	0	560	0	35	0	0		0	500				18	2	24	N	0.12	0.01	0.41	99.5	6.72	60.4	0.92	28.4	2.12676	7.30435
20	Pm	0	272	0	17	0	0		0	500				18	3	24	N	0.18	0.015	0.47	99.3	5.97	77.3	1.28	12.9	5.99225	4.66406
22	Pm	0	1040	14	39	12	59		0	500				19	1	24	Y	0.14	0.023	0.11	99.7	10.9	73.5	2.96	12.7	5.7874	3.68243
23	Pm	0	720	0	45	0	0		0	500				19	2	24	N	0.14	0.016	0.096	99.7	8.04	77.3	1.55	13.1	5.90076	5.1871
24	Pm	0	2080	0	130	0	0		0	500				19	3	24	N	0.12	0.015	0.12	99.7	9.22	78.7	1.06	10.9	7.22018	8.69811
25	Pm	0	480	0	30	0	0		0	500				17	1	48	Y	0.067	0.02	0.16	99.7	17.7	65	5	10.8	6.01852	3.54
26	Pm	0	4032	0	239	13	86		24	500				17	2	48	N	0.061	0.021	0.16	99.8	18.8	61.6	5.99	11.1	5.54955	3.13856
27	Pm	0	1360	3	53	29	175		0	500				17	3	48	N	0.048	0.017	0.16	99.8	22.2	63.4	3.7	9.8	6.46939	6
28	Pm	0	608	0	38	0	0		0	500				18	1	48	Y	0.029	0.012	0.45	99.5	24	65.6	3.94	5.73	11.4485	6.09137
29	Pm	0	608	0	34	4	24		0	500				18	2	48	N	0.05	0.014	0.41	99.5	15.7	61.9	4.44	16.6	3.72892	3.53604
1	Pm	12	3280	24	151	30	245			500				18	3	48	N	0.072	0.022	0.34	99.6	17.5	61.5	4.75	15.2	4.04605	3.68421
2	Pm	12	2176	0	101	35	203			500				19	1	48	Y	0.23	0.035	0.12	99.6	7.74	71.5	4.47	16.1	4.44099	1.73154
3	Pm	12	4928	0	303	5	25			500				19	2	48	N	0.16	0.034	0.11	99.7	10.2	71.2	5.59	12.8	5.5625	1.82469
4	Pm	12	5504	0	344	0	0			500				19	3	48	N	0.14	0.036	0.12	99.7	11.6	69.3	6.61	12	5.775	1.75492
5	Pm	12	320	0	20	0	0			500				17	1	72	Y	0.042	0.025	0.15	99.8	26.5	51.8	9.93	9.19	5.63656	2.66868
6	Pm	12	688	0	43	0	0			500				17	2	72	N	0.036	0.021	0.15	99.8	27.4	50.9	9.48	9.91	5.13623	2.8903
7	Pm	12	4416	0	262	14	89			500				17	3	72	N	0.036	0.021	0.15	99.8	28.8	52.4	8.03	9.09	5.76458	3.58655
8	Pm	12	576	0	36	0	0			500				18	1	72	Y	0.038	0.02	0.32	99.6	23.9	52.2	10.8	12	4.35	2.21296
9	Pm	12	2416	10	136	5	43			500				18	2	72	N	0.038	0.017	0.32	99.6	22.1	56	9.29	11.9	4.70588	2.3789
10	Pm	12	950	0	16	3	21				1000			18	3	72	N	0.035	0.022	0.3	99.6	27	45.8	11.4	14.4	3.18056	2.36842
11	Pm	12	0	0	0	0	0				1000			19	1	72	Y	0.094	0.033	0.097	99.8	7.78	36.8	18.5	36.8	1	0.420541
19	Pm	12	608	0	36	2	20			500				19	2	72	N	0.093	0.027	0.094	99.8	7.24	41.8	14.9	36.1	1.15789	0.485906
20	Pm	12	48	0	3	0	0			500				19	3	72	N	0.086	0.023	0.1	99.8	6.84	41.2	13.9	38.1	1.08136	0.492086
22	Pm	12	1440	0	87	3	16			500				17	1	96	Y	0.036	0.034	0.18	99.7	25.2	33.1	21	18.9	1.75132	1.2
23	Pm	12	1200	0	75	0	0			500				17	2	96	N	0.032	0.035	0.18	99.7	20.1	23.3	28.3	26.7	0.872659	0.710247
24	Pm	12	2352	0	147	0	0			500				17	3	96	N	0.026	0.023	0.19	99.8	15.2	22.4	27.8	30	0.746667	0.546763
25	Pm	12	688	0	38	5	26			500				18	1	96	Y	0.036	0.027	0.31	99.6	21.9	41.1	21.1	16	2.56875	1.03791
26	Pm	12	5968	0	355	18	118			500				18	2	96	N	0.026	0.024	0.31	99.6	22.5	34.3	25.2	18	1.90556	0.892857
27	Pm	12	1520	0	85	10	46			500				18	3	96	N	0.021	0.02	0.32	99.6	26	28.5	22.8	22.8	1.25	1.14035
28	Pm	12	560	0	30	5	20			500				19	1	96	Y	0.087	0.063	0.13	99.7	18.5	29.9	22.9	28.7	1.04181	0.80786
29	Pm	12	1040	5	55	5	30			500				19	2	96	N	0.083	0.067	0.13	99.7	18.1	24.9	25.6	31.4	0.792994	0.707031
11	Pm	12	0	0	0	0	0				1000			19	3	96	N	0.08	0.06	0.14	99.7	22.9	27	19.3	30.8	0.876623	1.18653
25	Pm	12	368	0	23	0	0			500
26	Pm	12	13536	55	781	10	70			500
27	Pm	12	1024	0	61	3	15			500
28	Pm	12	480	0	30	0	0			500
1	Pm	24	1536	7	51	38	255			500
2	Pm	24	4320	0	165	105	750			500
3	Pm	24	9920	0	500	120	500			500
4	Pm	24	21320	0	533	0	0			500
5	Pm	24	848	0	53	0	0			500
6	Pm	24	160	0	10	0	0			500
7	Pm	24	1280	0	66	14	108			500
8	Pm	24	848	0	9	44	118			500
25	Pm	24	480	0	20	10	44			500
26	Pm	24	15120	0	724	221	1300			500
27	Pm	24	448	0	4	24	223			500
28	Pm	24	160	0	10	0	0			500
29	Pm	24	1504	26	39	29	158			500
1	Pm	24	2048	19	86	23	161			500
2	Pm	24	3760	0	125	110	505			500
4	Pm	24	400	0	5	3	16				1000
5	Pm	24	688	0	43	0	0			500
6	Pm	24	2864	0	115	64	445			500
7	Pm	24	3776	0	65	171	908			500
8	Pm	24	1840	4	19	92	500			500
25	Pm	24	320	0	20	0	0			500
26	Pm	24	10064	232	397	0	0			500
27	Pm	24	576	0	36	0	0			500
28	Pm	24	0	0	0	0	0				1000
1	Pm	48	1920	21	82	17	119			500
2	Pm	48	0	0	0	0	0				1000
3	Pm	48	350	0	7	0	0				1000
4	Pm	48	150	0	2	1	8				1000
5	Pm	48	448	0	28	0	0			500
6	Pm	48	1216	0	31	45	368			500
7	Pm	48	6512	200	179	28	100			500
8	Pm	48	1616	0	29	72	437			500
1	Pm	48	432	5	19	3	20			500
2	Pm	48	0	0	0	0	0				1000
3	Pm	48	200	0	1	3	15				1000
4	Pm	48	150	0	3	0	0				1000
8	Pm	48	0	0	0	0	0				1000
25	Pm	48	0	0	0	0	0			500
26	Pm	48	12528	374	409	0	0			500
27	Pm	48	0	0	0	0	0				1000
28	Pm	48	0	0	0	0	0				1000
26	Pm	60	1712	28	79	5	37			500
27	Pm	60	0	0	0	0	0				1000
1	Pm	60	528	7	24	2	13			500
2	Pm	60	0	0	0	0	0				1000
3	Pm	60	1800	0	21	15	100				1000
4	Pm	60	300	0	6	0	0				1000
6	Pm	60	0	0	0	0	0				1000
8	Pm	60	0	0	0	0	0				1000
1	Pm	72	2192	23	106	8	57			500
2	Pm	72	0	0	0	0	0				1000
6	Pm	72	0	0	0	0	0				1000
8	Pm	72	0	0	0	0	0				1000
25	Pm	72	0	0	0	0	0				1000
26	Pm	72	912	14	40	3	20			500
27	Pm	72	0	0	0	0	0				1000
28	Pm	72	0	0	0	0	0				1000
1	Pm	96	288	2	16	0	0			500
2	Pm	96	0	0	0	0	0				1000
3	Pm	96	50	0	0	1	5				1000
4	Pm	96	100		2						1000
6	Pm	96	0	0	0	0	0				1000
8	Pm	96	0	0	0	0	0				1000
26	Pm	96	400	5	19	1	6			500
27	Pm	96	0	0	0	0	0				1000
28	Pm	96	0	0	0	0	0				1000
2	Pm	96	0	0	0	0	0				1000
3	Pm	96	0	0	0	0	0			500
6	Pm	96	0	0	0	0	0				1000
8	Pm	96	0	0	0	0	0				1000
26	Pm	96	45	0	9	0	0				1000
27	Pm	96	0	0	0	0	0				1000

## Sheet: Figure 3
24H						48h
Name	Statistic	#Cells	Normaliz statitistic	Normaliz cells		Name	Statistic	#Cells	Normaliz statistic	Normaliz cells
1	0.00942	46	0.0092	47.1		1	0.019	91	0.0182	95
2	0.01	50	0.01	50		2	0.016	79	0.0158	80
3	0.012	56	0.0112	60		3	0.013	64	0.0128	65
4	0.00902	43	0.0086	45.1		4	0.033	158	0.0316	165
5	0.00706	34	0.0068	35.3		5	0.03	146	0.0292	150
8	0.00967	47	0.0094	48.35		8	0.023	110	0.022	115
9	0.00986	48	0.0096	49.3		9	0.037	173	0.0346	185
10	0.012	58	0.0116	60		10	0.058	259	0.0518	290
12	0.00727	35	0.007	36.35		12	0.038	177	0.0354	190
1	0.00824	39	0.0078	41.2		1	0.034	165	0.033	170
2	0.00921	44	0.0088	46.05		2	0.03	143	0.0286	150
3	0.011	51	0.0102	55		3	0.035	166	0.0332	175
4	0.012	56	0.0112	60		4	0.033	162	0.0324	165
5	0.012	56	0.0112	60		5	0.028	134	0.0268	140
8	0.015	71	0.0142	75		8	0.042	200	0.04	210
9	0.014	68	0.0136	70		9	0.02	96	0.0192	100
10	0.021	68	0.0136	105		10	0.026	126	0.0252	130
12	0.014	68	0.0136	70		12	0.21	998	0.1996	1050

## Sheet: Figure 4
Sample	Replicate	Enzyme	APCPos_FreqParent	APCPos_Count	APCPos_NewInvasions_FreqParent	APCPos_NewInvasions_Count	Normalized_data			Sample	Replicate	Antibody	APCPos_FreqParent	APCPos_Count	APCPos_NewInvasions_FreqParent	APCPos_NewInvasions_Count	Normalized_data
19	1	Chymotrypsin	72.6	296939	0.0662426	196.7	70			30	1	NoAntibody	99.7	834000	0.031	258	100
19	2	Chymotrypsin	72.6	293754	0.107641	316.2	102			30	2	NoAntibody	99.6	809000	0.038	305	100
20	1	Chymotrypsin	75.4	307597	0.0749032	230.4	90			30	1	Hep	99.7	903000	0.014	128	49.6124
20	2	Chymotrypsin	75.6	306017	0.0871063	266.56	98			30	2	Hep	99.6	846000	0.017	144	47.2131
26	1	Chymotrypsin	95.2	393701	0.0477926	188.16	64			30	1	CD235a	99.6	586000	0.08	467	181.008
26	2	Chymotrypsin	94.8	391985	0.0513795	201.4	53			30	2	CD235a	99.4	397697	0.085	340	111.475
27	1	Chymotrypsin	94.1	396445	0.0118655	47.04	112			31	1	NoAntibody	99.8	785000	0.034	263	100
27	2	Chymotrypsin	94.4	395511	0.00728425	28.81	67			31	2	NoAntibody	99.8	789000	0.028	218	100
28	1	Chymotrypsin	92.5	334754	0.038948	130.38	82			31	1	Hep	99.8	821000	0.014	111	42.2053
28	2	Chymotrypsin	95.2	350282	0.0400791	140.39	101			31	2	Hep	99.7	828000	0.018	145	66.5138
29	1	Chymotrypsin	94	336271	0.0301929	101.53	71			31	1	CD235a	99.7	388894	0.083	321	122.053
29	2	Chymotrypsin	95.3	346658	0.0333008	115.44	78			31	2	CD235a	99.7	385419	0.073	283	129.817
19	1	Neuraminidase	70.4	287513	0.11044	317.53	113			32	1	NoAntibody	99.9	785000	0.028	216	100
19	2	Neuraminidase	70	287775	0.0904874	260.4	84			32	2	NoAntibody	99.9	800000	0.023	188	100
20	1	Neuraminidase	73.5	296838	0.0715811	212.48	83			32	1	Hep	99.9	796000	0.017	133	61.5741
20	2	Neuraminidase	73.7	296151	0.0946004	280.16	103			32	2	Hep	99.9	802000	0.016	130	69.1489
26	1	Neuraminidase	95.2	407000	0.0801818	326.34	111			32	1	CD235a	99.8	387500	0.079	306	141.667
26	2	Neuraminidase	95.3	403000	0.0829777	334.4	88			32	2	CD235a	99.8	383057	0.09	346	184.043
27	1	Neuraminidase	92.6	384765	0.00906008	34.86	83			33	1	NoAntibody	99.1	716000	0.042	302	100
27	2	Neuraminidase	92.5	386425	0.0105713	40.85	95			33	2	NoAntibody	99.1	694000	0.034	234	100
28	1	Neuraminidase	95.3	374090	0.0323024	120.84	76			33	1	Hep	98.8	637000	0.027	172	56.9536
28	2	Neuraminidase	95.1	370299	0.029279	108.42	78			33	2	Hep	98.8	665000	0.028	189	80.7692
29	1	Neuraminidase	93.3	350093	0.0290009	101.53	71			33	1	CD35	99.2	705000	0.072	504	166.887
29	2	Neuraminidase	95.4	356670	0.0323661	115.44	78			33	2	CD35	99.2	670000	0.05	334	142.735
19	1	NoEnzyme	68	278886	0.100758	281	100			33	1	CD108	99.2	701000	0.04	278	92.053
19	2	NoEnzyme	68.1	280112	0.11067	310	100			33	2	CD108	99.1	676000	0.052	354	151.282
20	1	NoEnzyme	72.8	291780	0.0877373	256	100			34	1	NoAntibody	99	669000	0.05	336	100
20	2	NoEnzyme	72.7	287329	0.094665	272	100			34	2	NoAntibody	99.1	692000	0.057	394	100
26	1	NoEnzyme	95	406000	0.0724138	294	100			34	1	Hep	98.8	657000	0.043	281	83.631
26	2	NoEnzyme	94.7	394990	0.096205	380	100			34	2	Hep	98.7	664000	0.036	242	61.4213
27	1	NoEnzyme	91	380458	0.0110393	42	100			34	1	CD35	99.3	672000	0.064	430	127.976
27	2	NoEnzyme	92.7	386203	0.011134	43	100			34	2	CD35	99.3	338653	0.056	190	48.2234
28	1	NoEnzyme	94.2	355870	0.0446792	159	100			34	1	CD108	99.2	667000	0.069	462	137.5
28	2	NoEnzyme	95.4	354586	0.0392006	139	100			34	2	CD108	99.2	673000	0.065	439	111.421
29	1	NoEnzyme	95.7	363414	0.0393491	143	100			35	1	NoAntibody	97.6	672000	0.062	419	100
29	2	NoEnzyme	95.5	348241	0.0424993	148	100			35	2	NoAntibody	97.4	656000	0.089	586	100
19	1	Trypsin	69.3	265046	0.060431	160.17	57			35	1	Hep	97.4	652000	0.057	372	88.7828
19	2	Trypsin	69.4	262167	0.108786	285.2	92			35	2	Hep	97.5	688000	0.055	376	64.1638
20	1	Trypsin	71.2	261954	0.0713408	186.88	73			35	1	CD35	97.8	678000	0.071	482	115.036
20	2	Trypsin	71.7	260051	0.0889056	231.2	85			35	2	CD35	97.9	682000	0.088	601	102.56
26	1	Trypsin	94.7	353527	0.0324332	114.66	39			35	1	CD108	97.7	680000	0.066	448	106.921
26	2	Trypsin	94.7	352081	0.050727	178.6	47			35	2	CD108	97.7	664000	0.081	537	91.6382
27	1	Trypsin	92.7	369159	0.00728142	26.88	64			36	1	NoAntibody	98.9	756000	0.16	1237	100
27	2	Trypsin	91.2	361699	0.00606305	21.93	51			36	2	NoAntibody	98.8	748000	0.15	1149	100
28	1	Trypsin	88.6	297508	0.026722	79.5	50			36	1	Hep	99	701000	0.088	615	49.7171
28	2	Trypsin	93.7	366094	0.0292357	107.03	77			36	2	Hep	98.9	688000	0.089	612	53.2637
29	1	Trypsin	94.4	362611	0.0299715	108.68	76			36	1	CD235a	99	723000	0.26	1881	34.034
29	2	Trypsin	94.5	370804	0.0311324	115.44	78			36	2	CD235a	98.8	726000	0.31	2276	36.1184
										37	1	NoAntibody	98.6	733000	0.057	415	100
										37	2	NoAntibody	98.6	736000	0.057	419	100
										37	1	Hep	98.6	671000	0.051	345	83.1325
										37	2	Hep	98.6	669000	0.047	316	75.4177
										37	1	CD235a	99	706000	0.11	791	90.8434
										37	2	CD235a	99	696000	0.14	974	89.2601
										38	1	NoAntibody	98.7	652000	0.054	354	100
										38	2	NoAntibody	98.6	656000	0.059	388	100
										38	1	CD35	98	645000	0.085	551	155.65
										38	2	CD35	95.1	626000	0.089	560	144.33
										38	1	CD108	88.4	582000	0.085	494	139.548
										38	2	CD108	87.3	573000	0.085	488	125.773
										38	1	CD233_dil	84.8	532000	0.071	376	106.215
										38	2	CD233_dil	87.9	545000	0.072	392	101.031
										38	1	CD235a_dil	88.1	561000	0.08	450	127.119
										38	2	CD235a_dil	80.5	520000	0.072	372	95.8763
										39	1	NoAntibody	93.1	616000	0.042	261	100
										39	2	NoAntibody	93.3	617000	0.047	288	100
										39	1	CD35	90.5	598000	0.07	421	161.303
										39	2	CD35	86	563000	0.074	415	144.097
										39	1	CD108	83.2	548000	0.069	377	144.444
										39	2	CD108	81.5	537000	0.07	374	129.861
										39	1	CD233_dil	94.4	566000	0.062	352	134.866
										39	2	CD233_dil	85.5	539000	0.059	317	110.069
										39	1	CD235a_dil	79.1	504000	0.055	278	106.513
										39	2	CD235a_dil	78.6	507000	0.065	330	114.583
										40	1	NoAntibody	98.4	652000	0.074	482	100
										40	2	NoAntibody	88.8	600000	0.47	2801	100
										40	1	CD35	89.1	584000	0.081	474	98.3402
										40	2	CD35	90.3	593000	0.091	541	19.3145
										40	1	CD108	81.4	530000	0.085	451	93.5685
										40	2	CD108	88.9	580000	0.071	410	14.6376
										40	1	CD233_dil	94.2	577000	0.078	451	93.5685
										40	2	CD233_dil	95.4	583000	0.08	469	16.744
										40	1	CD235a_dil	85.5	544000	0.079	431	89.4191
										40	2	CD235a_dil	77.9	510000	0.45	2317	82.7205
										41	1	NoAntibody	98.2	671000	0.25	1710	100
										41	2	NoAntibody	98.2	671000	0.32	2146	100
										41	1	CD233_dil	98.4	636000	0.33	2115	123.684
										41	2	CD233_dil	98.4	608000	0.55	3366	156.85
										41	1	CD235a_dil	98.3	684000	0.16	1124	65.731
										41	2	CD235a_dil	97.9	630000	0.19	1201	55.9646
										41	1	Hep	98.8	714000	0.039	280	16.3743
										41	2	Hep	98.2	622000	0.2	1237	57.6421
										42	1	NoAntibody	99.9	752000	0.018	132	100
										42	2	NoAntibody	99.9	701000	0.016	112	100
										42	1	CD233_dil	99.9	606000	0.043	260	196.97
										42	2	CD233_dil	99.9	578000	0.042	243	216.964
										42	1	CD235a_dil	99.9	664000	0.024	160	121.212
										42	2	CD235a_dil	99.9	657000	0.027	180	160.714
										42	1	Hep	99.9	659000	0.017	114	86.3636
										42	2	Hep	99.9	629000	0.017	108	96.4286

## Sheet: Figure 5
Sample	Stain	Norms	pNorms	Retics	pRetics	Per_pNorms	Per_pRetics	Pm_Monoinfection		Sample	Stain	Norms	pNorms	Retics	pRetics	Per_pNorms	Per_pRetics	Pm_Monoinfection
33	PE_MT	984000	264	1034	27	0.0268221	2.54477	Y		33	APC_SG	802000	14	229	1	0.00174561	0.434783	Y
33	PE_MT	857000	491	84837	16	0.0572601	0.0188561	Y		33	APC_SG	777000	14	480	1	0.00180177	0.2079	Y
34	PE_MT	982000	465	4931	116	0.0473299	2.2984	Y		34	APC_SG	864000	15	1470	1	0.00173608	0.067981	Y
34	PE_MT	977000	401	5207	36	0.0410272	0.68663	Y		34	APC_SG	915000	21	2188	2	0.00229503	0.0913242	Y
35	PE_MT	978000	91	3039	29	0.00930384	0.945241	Y		35	APC_SG	874000	20	912	0	0.00228828	0	Y
35	PE_MT	980000	89	3196	33	0.00908081	1.02199	Y		35	APC_SG	756000	25	694	1	0.00330677	0.143885	Y
Control_1	PE_MT	986000	87	3980	44	0.00882275	1.09344	NA		Control_1	APC_SG	81528	0	22	0	0	0	NA
36	PE_MT	968000	78	5546	38	0.0080572	0.680516	Y		36	APC_SG	975000	145	7345	18	0.0148696	0.244466	Y
36	PE_MT	967000	111	6172	41	0.0114775	0.659907	Y		36	APC_SG	975000	152	7765	19	0.0155873	0.24409	Y
37	PE_MT	978000	67	5308	17	0.00685025	0.319249	Y		37	APC_SG	977000	130	6864	22	0.0133043	0.319489	Y
37	PE_MT	969000	89	5615	27	0.00918388	0.478554	Y		37	APC_SG	975000	104	7376	14	0.0106655	0.189445	Y
Control_2	PE_MT	984000	213	2845	28	0.0216417	0.974591	NA		Control_2	APC_SG	97897	9	359	1	0.00919249	0.277778	NA
38	PE_MT	935000	52	6115	66	0.00556119	1.06779	Y		38	APC_SG	953000	334	2819	10	0.0350349	0.353482	Y
38	PE_MT	948000	40	4135	66	0.00421923	1.57105	Y		38	APC_SG	962000	251	2688	10	0.0260847	0.370645	Y
39	PE_MT	933000	113	3473	49	0.01211	1.39125	N		39	APC_SG	953000	776	1294	30	0.0813608	2.26586	N
39	PE_MT	950000	108	1501	29	0.0113671	1.89542	N		39	APC_SG	957000	463	1261	13	0.048357	1.02041	N
40	PE_MT	940000	210	8857	87	0.0223354	0.972719	N		40	APC_SG	950000	256	7387	62	0.0269401	0.832326	N
40	PE_MT	928000	680	12384	154	0.0732222	1.22827	N		40	APC_SG	918000	221	8506	99	0.0240683	1.15049	N
Control_3	PE_MT	975000	39	3011	117	0.00399984	3.74041	NA		Control_3	APC_SG	936000	166	4424	41	0.0177319	0.918253	NA
41	PE_MT	872000	860	12526	582	0.0985267	4.44004	Y		41	APC_SG	834000	287	17805	94	0.0344006	0.525169	Y
41	PE_MT	870000	918	12838	670	0.105406	4.96002	Y		41	APC_SG	846000	312	15722	63	0.0368658	0.399113	Y
42	PE_MT	892000	253	6317	90	0.0283552	1.40471	N		42	APC_SG	875000	200	7676	13	0.0228519	0.169073	N
42	PE_MT	891000	214	6111	88	0.0240122	1.41958	N		42	APC_SG	856000	215	8517	40	0.0251105	0.467454	N
43	PE_MT	856000	254	6615	94	0.0296641	1.4011	Y		43	APC_SG	824000	70	9450	13	0.00849442	0.137377	Y
43	PE_MT	839000	229	7055	85	0.027287	1.19048	Y		43	APC_SG	823000	70	9131	13	0.00850474	0.14217	Y
Control_4	PE_MT	897000	89	2753	245	0.00992098	8.17211	NA		Control_4	APC_SG	855000	48	11956	15	0.00561372	0.125303	NA

## Sheet: qPCR
Sample IDs	Cq P. falciparum	Cq P. malariae	Cq Actin
2	38.13	30.63	27.79			P. malariae positive and P falciparum negative
3	35.15	29.94	26.38
4	Nd	28.57	26.58			P. malariae and P. falciparum positive
5	Nd	32.77	26.92
6	37.03	34.78	28.22			Plasmodium negative
8	Nd	33.89	26.78
11	35.02	34.03	27.38
12	Nd	32.34	28.25
13	Nd	31.03	26.7
14	39.43	32.2	27.43
15	38.19	33.87	29.4
16	Nd	31.23	27.09
17	38.58	31.12	29.05
18	Nd	33.29	29.5
20	37.31	34.83	27.62
23	Nd	32.2	26.93
25	Nd	33.93	27.47
28	Nd	34.84	28.69
30	Nd	32.63	27.81
31	Nd	34.03	28.89
32	Nd	32.35	29
33	35.22	34.55	25.97
34	Nd	27.77	24.79
35	Nd	30.41	25.81
36	39.27	28.96	26.72
37	38.31	30.32	26.85
38	35.51	33.3	28.02
41	Nd	30.71	26.51
44	Nd	28.16	26.21
46	Nd	31.11	27.57
1	31.49	31.3	28.47
7	29.14	30.19	27.15
9	30.31	33.88	28.86
10	29.96	30.54	28.13
19	30.31	34.38	27.08
21	Nd	Nd	28.53
22	30.81	34.32	26.59
24	32.19	30.89	26.48
26	28.46	29.71	27.59
27	30.06	31.95	28.34
29	34.81	39.05	28.28
39	33.18	31.14	26.22
40	33.39	31.93	27.85
42	29.22	29.87	24.99
43	34.2	32.45	27.17
45	32.06	31.59	26.34
CtrlPos_Falciparum	29.05	Nd	Nd
CtrlPos_Malariae	36.19	Nd	29.3
